# Supplementary material for: Evaluation of Proliferative Activity of Hawaiian Plants on PC-12 and Neuro-2a Cells and Their Effect on the TPH and TH Genes
Source: Pharmaceuticals (Basel). 2025 Sep 18;18(9):1403. doi: 10.3390/ph18091403 (PMC12472671; doi:10.3390/ph18091403)
Supplement: Supplementary file 1 [file pharmaceuticals-18-01403-s001.zip]

Archive with 1 entries (1 files):
- pharmaceuticals-3868380-supplementary.pdf
